# Supplementary material for: Enhanced fusogenicity and pathogenicity of SARS-CoV-2 Delta P681R mutation
Source: Nature. 2021 Nov 25;602(7896):300–6. doi: 10.1038/s41586-021-04266-9 (PMC8828475; doi:10.1038/s41586-021-04266-9)
Supplement: Supplementary file 4 — The number of daily deposited sequences in GISAID. [file 41586_2021_4266_MOESM4_ESM.xlsx]

## Sheet: Table S1
Supplementary Table 1. Number of daily deposited sequences in GISAID.
	All isolates				All B.1.617				B.1.617.1				B.1.617.2				B.1.617.3
Date	India (15,692 seq)	United Kingdom (420,493 seq)	World (1,716,795 seq)		India (3,577 seq)	United Kingdom (9,273 seq)	World (16,430 seq)		India (1,748 seq)	United Kingdom (364 seq)	World (2,737 seq)		India (1,758 seq)	United Kingdom (8,902 seq)	World (13,613 seq)		India (70 seq)	United Kingdom (7 seq)	World (79 seq)
2020-11-01	10	1753	2376		0	0	0		0	0	0		0	0	0		0	0	0
2020-11-02	5	2321	5305		0	0	0		0	0	0		0	0	0		0	0	0
2020-11-03	27	957	2443		0	0	0		0	0	0		0	0	0		0	0	0
2020-11-04	18	1450	3393		0	0	0		0	0	0		0	0	0		0	0	0
2020-11-05	16	1591	3246		0	0	0		0	0	0		0	0	0		0	0	0
2020-11-06	6	989	2548		0	0	0		0	0	0		0	0	0		0	0	0
2020-11-07	1	887	1936		0	0	0		0	0	0		0	0	0		0	0	0
2020-11-08	16	1920	2853		0	0	0		0	0	0		0	0	0		0	0	0
2020-11-09	11	1266	4532		0	0	0		0	0	0		0	0	0		0	0	0
2020-11-10	8	854	2594		0	0	0		0	0	0		0	0	0		0	0	0
2020-11-11	1	1602	3007		0	0	0		0	0	0		0	0	0		0	0	0
2020-11-12	14	1791	3451		0	0	0		0	0	0		0	0	0		0	0	0
2020-11-13	7	1829	3312		0	0	0		0	0	0		0	0	0		0	0	0
2020-11-14	7	2167	3197		0	0	0		0	0	0		0	0	0		0	0	0
2020-11-15	2	968	1918		0	0	0		0	0	0		0	0	0		0	0	0
2020-11-16	2	412	4098		0	0	0		0	0	0		0	0	0		0	0	0
2020-11-17	14	975	2632		0	0	0		0	0	0		0	0	0		0	0	0
2020-11-18	13	1912	3637		0	0	0		0	0	0		0	0	0		0	0	0
2020-11-19	8	517	2044		0	0	0		0	0	0		0	0	0		0	0	0
2020-11-20	2	1058	2454		0	0	0		0	0	0		0	0	0		0	0	0
2020-11-21	15	852	1652		0	0	0		0	0	0		0	0	0		0	0	0
2020-11-22	7	1358	2042		0	0	0		0	0	0		0	0	0		0	0	0
2020-11-23	23	945	4830		0	0	0		0	0	0		0	0	0		0	0	0
2020-11-24	43	490	2960		0	0	0		0	0	0		0	0	0		0	0	0
2020-11-25	35	669	2072		0	0	0		0	0	0		0	0	0		0	0	0
2020-11-26	34	676	1589		0	0	0		0	0	0		0	0	0		0	0	0
2020-11-27	33	753	1956		0	0	0		0	0	0		0	0	0		0	0	0
2020-11-28	17	371	1201		0	0	0		0	0	0		0	0	0		0	0	0
2020-11-29	16	348	1210		0	0	0		0	0	0		0	0	0		0	0	0
2020-11-30	27	451	5815		0	0	0		0	0	0		0	0	0		0	0	0
2020-12-01	43	431	2528		1	0	1		1	0	1		0	0	0		0	0	0
2020-12-02	49	550	2621		0	0	0		0	0	0		0	0	0		0	0	0
2020-12-03	30	660	2685		0	0	0		0	0	0		0	0	0		0	0	0
2020-12-04	42	630	2364		0	0	0		0	0	0		0	0	0		0	0	0
2020-12-05	31	536	1389		1	0	1		1	0	1		0	0	0		0	0	0
2020-12-06	29	756	1534		0	0	0		0	0	0		0	0	0		0	0	0
2020-12-07	21	1163	7588		1	0	1		1	0	1		0	0	0		0	0	0
2020-12-08	35	876	2621		0	0	0		0	0	0		0	0	0		0	0	0
2020-12-09	35	894	2885		0	0	0		0	0	0		0	0	0		0	0	0
2020-12-10	40	2372	4193		1	0	1		0	0	0		1	0	1		0	0	0
2020-12-11	27	1622	3649		0	0	0		0	0	0		0	0	0		0	0	0
2020-12-12	35	1044	2227		1	0	1		0	0	0		1	0	1		0	0	0
2020-12-13	40	1347	2169		0	0	0		0	0	0		0	0	0		0	0	0
2020-12-14	47	1923	9598		0	0	0		0	0	0		0	0	0		0	0	0
2020-12-15	40	1722	4176		0	0	0		0	0	0		0	0	0		0	0	0
2020-12-16	51	1752	3876		0	0	0		0	0	0		0	0	0		0	0	0
2020-12-17	63	1986	4215		1	0	1		1	0	1		0	0	0		0	0	0
2020-12-18	32	1937	4187		1	0	1		1	0	1		0	0	0		0	0	0
2020-12-19	33	1324	2693		1	0	1		1	0	1		0	0	0		0	0	0
2020-12-20	20	1258	2623		0	0	0		0	0	0		0	0	0		0	0	0
2020-12-21	29	1624	8087		0	0	0		0	0	0		0	0	0		0	0	0
2020-12-22	66	1071	3513		0	0	0		0	0	0		0	0	0		0	0	0
2020-12-23	38	883	3324		0	0	0		0	0	0		0	0	0		0	0	0
2020-12-24	50	862	3067		0	0	0		0	0	0		0	0	0		0	0	0
2020-12-25	49	455	1589		1	0	1		1	0	1		0	0	0		0	0	0
2020-12-26	45	1380	4119		0	0	0		0	0	0		0	0	0		0	0	0
2020-12-27	19	1220	3771		0	0	0		0	0	0		0	0	0		0	0	0
2020-12-28	25	972	9221		0	0	0		0	0	0		0	0	0		0	0	0
2020-12-29	17	2089	5828		0	0	0		0	0	0		0	0	0		0	0	0
2020-12-30	25	1340	4374		0	0	0		0	0	0		0	0	0		0	0	0
2020-12-31	18	1391	3765		0	0	0		0	0	0		0	0	0		0	0	0
2021-01-01	30	771	2333		0	0	0		0	0	0		0	0	0		0	0	0
2021-01-02	27	2135	4476		0	0	0		0	0	0		0	0	0		0	0	0
2021-01-03	15	1825	4100		4	0	4		4	0	4		0	0	0		0	0	0
2021-01-04	21	2075	11489		0	0	0		0	0	0		0	0	0		0	0	0
2021-01-05	18	1880	6365		1	0	1		1	0	1		0	0	0		0	0	0
2021-01-06	21	1077	4865		1	0	1		1	0	1		0	0	0		0	0	0
2021-01-07	15	1305	5103		1	0	2		1	0	1		0	0	1		0	0	0
2021-01-08	9	1688	5347		0	0	1		0	0	0		0	0	1		0	0	0
2021-01-09	22	2188	4698		1	0	1		1	0	1		0	0	0		0	0	0
2021-01-10	14	1616	3573		0	0	0		0	0	0		0	0	0		0	0	0
2021-01-11	26	2202	11378		0	0	0		0	0	0		0	0	0		0	0	0
2021-01-12	52	2758	7348		0	0	1		0	0	0		0	0	1		0	0	0
2021-01-13	29	1752	5796		0	0	0		0	0	0		0	0	0		0	0	0
2021-01-14	27	2155	6386		0	0	1		0	0	1		0	0	0		0	0	0
2021-01-15	29	2428	7084		1	0	2		1	0	1		0	0	1		0	0	0
2021-01-16	32	1753	5002		0	0	0		0	0	0		0	0	0		0	0	0
2021-01-17	23	2012	4290		0	0	0		0	0	0		0	0	0		0	0	0
2021-01-18	37	2026	11597		1	0	1		1	0	1		0	0	0		0	0	0
2021-01-19	39	2259	7733		1	0	1		1	0	1		0	0	0		0	0	0
2021-01-20	37	2044	7051		0	0	0		0	0	0		0	0	0		0	0	0
2021-01-21	24	1838	6497		0	0	0		0	0	0		0	0	0		0	0	0
2021-01-22	31	2427	6492		0	0	0		0	0	0		0	0	0		0	0	0
2021-01-23	24	1801	3872		0	0	0		0	0	0		0	0	0		0	0	0
2021-01-24	5	1464	3608		0	0	0		0	0	0		0	0	0		0	0	0
2021-01-25	19	3907	12786		0	0	0		0	0	0		0	0	0		0	0	0
2021-01-26	16	2989	8385		0	0	0		0	0	0		0	0	0		0	0	0
2021-01-27	20	3007	8693		0	0	0		0	0	0		0	0	0		0	0	0
2021-01-28	22	2613	8056		0	0	0		0	0	0		0	0	0		0	0	0
2021-01-29	18	3355	8138		1	0	1		1	0	1		0	0	0		0	0	0
2021-01-30	20	2759	5467		4	0	4		4	0	4		0	0	0		0	0	0
2021-01-31	11	1655	4367		0	0	0		0	0	0		0	0	0		0	0	0
2021-02-01	22	1881	11015		0	0	0		0	0	0		0	0	0		0	0	0
2021-02-02	33	1463	8273		11	0	11		11	0	11		0	0	0		0	0	0
2021-02-03	87	1604	7316		5	0	5		5	0	5		0	0	0		0	0	0
2021-02-04	41	1810	6990		6	0	6		2	0	2		4	0	4		0	0	0
2021-02-05	13	1554	6232		0	0	0		0	0	0		0	0	0		0	0	0
2021-02-06	86	1482	4188		4	0	4		4	0	4		0	0	0		0	0	0
2021-02-07	13	1544	4112		2	0	2		2	0	2		0	0	0		0	0	0
2021-02-08	29	2339	12142		2	0	2		2	0	2		0	0	0		0	0	0
2021-02-09	19	1933	9430		0	0	0		0	0	0		0	0	0		0	0	0
2021-02-10	27	2288	9094		1	0	1		1	0	1		0	0	0		0	0	0
2021-02-11	64	2048	8181		6	0	6		6	0	6		0	0	0		0	0	0
2021-02-12	26	2257	7928		8	0	8		8	0	8		0	0	0		0	0	0
2021-02-13	46	1634	4853		9	0	9		6	0	6		0	0	0		3	0	3
2021-02-14	26	2218	4665		8	0	8		5	0	5		0	0	0		3	0	3
2021-02-15	38	3216	13195		7	0	7		7	0	7		0	0	0		0	0	0
2021-02-16	83	2636	10004		51	0	51		37	0	37		0	0	0		14	0	14
2021-02-17	59	1976	8498		17	0	17		17	0	17		0	0	0		0	0	0
2021-02-18	56	1972	7868		15	0	15		15	0	15		0	0	0		0	0	0
2021-02-19	39	2142	7918		5	0	5		3	0	3		2	0	2		0	0	0
2021-02-20	86	1995	5436		9	0	9		9	0	9		0	0	0		0	0	0
2021-02-21	32	2546	5317		3	0	4		3	0	4		0	0	0		0	0	0
2021-02-22	61	2603	14540		12	2	14		12	2	14		0	0	0		0	0	0
2021-02-23	80	2168	9449		28	0	28		28	0	28		0	0	0		0	0	0
2021-02-24	80	2051	9855		17	0	17		17	0	17		0	0	0		0	0	0
2021-02-25	64	3477	10374		29	0	29		28	0	28		0	0	0		0	0	0
2021-02-26	101	2097	8718		46	2	50		46	2	50		0	0	0		0	0	0
2021-02-27	69	1640	5518		26	0	26		24	0	24		2	0	2		0	0	0
2021-02-28	57	1852	5362		19	0	19		18	0	18		1	0	1		0	0	0
2021-03-01	71	2471	14098		24	0	26		19	0	21		5	0	5		0	0	0
2021-03-02	81	2324	11535		15	1	16		11	1	12		0	0	0		4	0	4
2021-03-03	87	2337	11039		20	0	20		17	0	17		0	0	0		3	0	3
2021-03-04	121	1769	9243		33	3	36		19	3	22		14	0	14		0	0	0
2021-03-05	130	2065	9310		40	0	41		39	0	40		0	0	0		1	0	1
2021-03-06	99	1498	5797		54	1	55		47	1	48		5	0	5		2	0	2
2021-03-07	74	1180	5153		31	3	34		28	3	31		2	0	2		1	0	1
2021-03-08	135	2488	16114		54	0	57		39	0	42		14	0	14		1	0	1
2021-03-09	95	2418	11571		41	2	45		39	2	43		2	0	2		0	0	0
2021-03-10	86	3132	12196		28	3	33		24	3	29		3	0	3		1	0	1
2021-03-11	70	3144	10995		39	2	41		29	2	31		10	0	10		0	0	0
2021-03-12	50	2518	10783		19	2	23		16	2	20		3	0	3		0	0	0
2021-03-13	48	2273	7426		20	2	23		15	2	18		3	0	3		2	0	2
2021-03-14	44	2133	6559		16	0	16		13	0	13		1	0	1		2	0	2
2021-03-15	78	3375	18124		38	4	52		16	4	30		18	0	18		4	0	4
2021-03-16	112	2801	14278		55	5	68		40	5	50		15	0	18		0	0	0
2021-03-17	66	1971	11208		31	4	35		22	4	26		9	0	9		0	0	0
2021-03-18	84	2031	11784		41	3	51		28	1	34		12	2	16		1	0	1
2021-03-19	73	1669	9912		24	1	29		21	1	23		3	0	6		0	0	0
2021-03-20	73	2347	7674		40	2	48		31	2	38		9	0	10		0	0	0
2021-03-21	84	2298	7608		50	3	57		24	3	31		26	0	26		0	0	0
2021-03-22	116	3495	19288		57	3	66		48	2	56		7	0	7		2	1	3
2021-03-23	54	2621	12816		38	6	47		29	5	36		7	1	9		2	0	2
2021-03-24	240	2153	12651		85	2	93		60	2	65		23	0	26		2	0	2
2021-03-25	91	2528	12994		43	1	48		28	1	31		14	0	16		1	0	1
2021-03-26	193	2324	11406		85	1	91		69	1	75		14	0	14		2	0	2
2021-03-27	160	1866	7702		32	3	37		23	3	27		9	0	9		0	0	1
2021-03-28	33	1778	6235		16	6	29		8	5	16		8	1	13		0	0	0
2021-03-29	144	2275	18580		67	3	97		48	3	61		16	0	33		3	0	3
2021-03-30	77	2128	13768		46	5	61		24	1	34		22	4	27		0	0	0
2021-03-31	165	1831	11994		76	7	96		41	4	55		34	3	40		1	0	1
2021-04-01	151	1656	12317		64	3	85		27	1	36		37	2	49		0	0	0
2021-04-02	142	1454	9630		63	6	77		28	3	38		34	2	37		1	1	2
2021-04-03	128	1432	7250		62	19	89		31	13	47		30	6	41		1	0	1
2021-04-04	82	1245	6477		47	10	67		26	5	35		20	5	31		1	0	1
2021-04-05	151	1391	14749		90	8	128		42	3	62		48	5	66		0	0	0
2021-04-06	239	1536	12669		143	26	201		64	8	91		75	18	106		4	0	4
2021-04-07	147	1375	12303		96	17	137		38	5	53		56	12	82		2	0	2
2021-04-08	62	1018	11845		36	13	76		9	4	28		27	9	48		0	0	0
2021-04-09	150	1079	11902		81	12	124		13	7	35		68	5	89		0	0	0
2021-04-10	132	743	8445		111	10	154		26	6	49		85	4	105		0	0	0
2021-04-11	41	926	6148		21	17	73		10	6	30		11	11	43		0	0	0
2021-04-12	163	1232	17634		54	21	132		23	10	53		31	11	79		0	0	0
2021-04-13	63	1218	13939		37	17	98		7	7	31		30	10	67		0	0	0
2021-04-14	151	1259	12121		107	34	177		30	12	58		77	22	119		0	0	0
2021-04-15	107	1072	10798		73	47	172		17	15	51		56	31	120		0	1	1
2021-04-16	61	972	10509		43	42	141		7	14	37		36	28	104		0	0	0
2021-04-17	73	829	6872		63	38	156		12	4	37		50	33	117		1	1	2
2021-04-18	135	743	5006		119	23	186		13	5	27		106	18	159		0	0	0
2021-04-19	109	1282	15243		81	75	269		22	9	64		57	66	203		2	0	2
2021-04-20	117	1060	11305		82	72	259		14	15	46		68	57	213		0	0	0
2021-04-21	175	1246	10838		106	68	256		15	12	39		90	55	214		1	1	3
2021-04-22	46	1224	10140		37	77	199		2	9	29		35	68	170		0	0	0
2021-04-23	94	960	9552		59	73	210		5	12	29		53	60	179		1	1	2
2021-04-24	49	703	5936		35	78	192		2	18	35		33	60	157		0	0	0
2021-04-25	26	611	4702		15	72	161		1	6	15		14	66	146		0	0	0
2021-04-26	71	1274	14631		56	102	301		7	3	34		48	99	266		1	0	1
2021-04-27	34	1097	10934		28	96	237		2	9	31		26	87	206		0	0	0
2021-04-28	35	1033	8945		25	119	283		0	5	23		25	114	260		0	0	0
2021-04-29	42	1057	9521		32	118	269		1	14	29		31	104	240		0	0	0
2021-04-30	13	950	8585		11	153	258		0	10	15		11	143	243		0	0	0
2021-05-01	18	700	5084		15	133	223		0	8	13		15	125	210		0	0	0
2021-05-02	12	554	3975		10	130	212		0	4	10		10	126	202		0	0	0
2021-05-03	32	836	14014		25	151	339		0	3	17		25	148	322		0	0	0
2021-05-04	18	1160	8390		9	204	346		0	2	16		9	202	330		0	0	0
2021-05-05	11	1084	7497		5	276	448		0	4	16		5	271	431		0	1	1
2021-05-06	7	1178	7037		3	279	419		0	2	7		3	277	412		0	0	0
2021-05-07	4	990	6616		4	298	406		0	3	6		4	295	400		0	0	0
2021-05-08	0	777	3850		0	250	315		0	3	4		0	247	311		0	0	0
2021-05-09	0	697	2735		0	266	312		0	2	5		0	264	307		0	0	0
2021-05-10	0	1278	10860		0	514	617		0	2	6		0	512	611		0	0	0
2021-05-11	0	1145	5315		0	436	522		0	3	4		0	433	518		0	0	0
2021-05-12	1	1071	4485		0	479	558		0	1	7		0	478	551		0	0	0
2021-05-13	0	881	3112		0	297	359		0	1	2		0	296	357		0	0	0
2021-05-14	0	846	2999		0	373	454		0	0	0		0	373	454		0	0	0
2021-05-15	0	763	2666		0	401	444		0	1	2		0	400	442		0	0	0
2021-05-16	0	670	1426		0	365	387		0	0	0		0	365	387		0	0	0
2021-05-17	0	1215	5396		0	750	801		0	1	4		0	749	797		0	0	0
2021-05-18	0	939	2714		0	633	672		0	1	1		0	632	671		0	0	0
2021-05-19	0	1106	1676		0	715	727		0	1	2		0	714	725		0	0	0
2021-05-20	0	911	1535		0	565	605		0	0	0		0	565	605		0	0	0
2021-05-21	0	263	700		0	184	196		0	0	0		0	184	196		0	0	0
2021-05-22	0	43	109		0	26	32		0	2	2		0	24	30		0	0	0
2021-05-23	0	0	57		0	0	2		0	0	1		0	0	1		0	0	0
2021-05-24	0	1	36		0	0	7		0	0	2		0	0	5		0	0	0
2021-05-25	0	0	22		0	0	1		0	0	0		0	0	1		0	0	0
2021-05-26	0	1	385		0	0	4		0	0	0		0	0	4		0	0	0
2021-05-27
2021-05-28
2021-05-29
2021-05-30
2021-05-31
