# Supplementary material for: Enhanced fusogenicity and pathogenicity of SARS-CoV-2 Delta P681R mutation
Source: Nature. 2021 Nov 25;602(7896):300–6. doi: 10.1038/s41586-021-04266-9 (PMC8828475; doi:10.1038/s41586-021-04266-9)
Supplement: Supplementary file 5 — The percentage of mutations detected in the S protein of the B.1.617 lineage. [file 41586_2021_4266_MOESM5_ESM.xlsx]

## Sheet: Table S2
Supplementary Table 2. Percentage of the mutations detected in the S protein of the B.1.617 lineage.
Mutation detected	All B.1.617 (16,759 seq)	B.1.617.1 (2,855 seq)	B.1.617.2 (13,821 seq)	B.1.617.3 (83 seq)	All isolates (1,745,912 seq)
D614G	99.8449	99.9299	99.8264	100	97.934
P681R	99.3496	99.6497	99.2837	100	1.26123
L452R	97.5774	96.5674	97.786	97.5904	4.33567
T19R	81.4667	0.245184	98.1405	98.7952	0.810866
T478K	80.5836	0.210158	97.6702	0	1.85296
D950N	77.4688	0.175131	93.5099	65.0602	0.799067
EFR156-8G	71.3587	0.210158	86.2673	36.1446	0.697286
G142D	57.1573	57.268	57.239	39.759	0.574084
T95I	34.7932	44.3783	33.0222	0	2.58409
E484Q	16.9521	96.3923	0.0506476	98.7952	0.207857
Q1071H	13.9686	81.8564	0.0217061	1.20482	0.143421
A222V	12.7931	0.28021	15.4547	0	9.51119
E154K	11.3491	66.4448	0.0361768	0	0.119078
H1101D	5.90131	34.5709	0.00723537	1.20482	0.0604841
G1124V	3.46083	0	4.19651	0	0.07887
L216F	3.44889	0	4.18204	0	0.101781
K77T	2.40468	0	2.91585	0	0.0239989
V382L	1.10985	6.44483	0.0144707	0	0.0517781
D1153Y	1.09195	6.30473	0.0217061	0	0.0491434
V1264L	0.710066	1.43608	0.564359	0	0.168852
Q218H	0.692165	3.78284	0.0578829	0	0.0308148
L5F	0.608628	0.28021	0.680124	0	4.09121
Q1071Z	0.525091	3.04729	0.00723537	0	0.00578494
L1141W	0.525091	0	0.636712	0	0.00509762
L141Z	0.519124	2.17163	0.10853	12.0482	0.0051549
W258L	0.501223	0.385289	0.528182	0	0.265535
D950Z	0.501223	0.0350263	0.49924	16.8675	0.00532673
K417N	0.447521	0	0.542652	0	1.20207
VY143V	0.435587	1.71629	0.173649	0	43.4903
V3G	0.393818	1.9965	0.0651183	0	0.0524654
V1104L	0.36995	0	0.448593	0	0.104473
E583D	0.262545	0	0.318356	0	0.379229
Q677H	0.250612	0.140105	0.267709	1.20482	1.61366
R21T	0.244645	0.140105	0.267709	0	0.0332205
IHV68I	0.238678	0.245184	0.238767	0	44.4768
D1127G	0.238678	0	0.289415	0	0.00813329
Y28H	0.21481	1.26095	0	0	0.0287529
T1117I	0.21481	0.0700525	0.246002	0	0.0862014
T1027I	0.208843	0	0.253238	0	1.64361
T572I	0.196909	0.735552	0.0868244	0	0.286899
T109A	0.190942	0.210158	0.18812	0	0.002692
V615I	0.184975	1.08581	0	0	0.00841967
A27S	0.184975	0.385289	0.137472	1.20482	0.165988
W152L	0.184975	0.0700525	0.209826	0	0.55335
Q613H	0.184975	0.0350263	0.217061	0	0.19245
V289L	0.184975	0	0.224296	0	0.00704503
T250N	0.184975	0	0.224296	0	0.00624316
T109TZ	0.179008	0.210158	0.173649	0	0.00206196
H1101Y	0.155141	0.700525	0.0434122	0	0.0711376
N501Y	0.155141	0.105079	0.166413	0	46.2328
Y204H	0.155141	0	0.18812	0	0.00252017
G181V	0.143207	0.0350263	0.166413	0	0.138209
G1219V	0.13724	0.0350263	0.159178	0	0.212496
M153I	0.13724	0	0.166413	0	0.13964
T51I	0.13724	0	0.166413	0	0.0783545
N1187H	0.125306	0.735552	0	0	0.00160375
T859I	0.119339	0.0700525	0.130237	0	0.12303
P251L	0.113372	0	0.137472	0	0.0199896
S112L	0.113372	0	0.137472	0	0.0123718
D830Y	0.113372	0	0.137472	0	0.00326477
D138Y	0.107405	0.525394	0.0217061	0	1.97501
A845S	0.107405	0.315236	0.0578829	1.20482	0.332663
T109Z	0.107405	0.28021	0.0651183	1.20482	0.00126009
E1202Q	0.107405	0.245184	0.079589	0	0.0849986
T299I	0.107405	0	0.130237	0	0.0573339
V1228L	0.101438	0.0350263	0.10853	1.20482	0.249841
A879S	0.0954711	0.0350263	0.10853	0	0.112663
K854N	0.0954711	0.0350263	0.10853	0	0.0569903
C1243F	0.0954711	0.0350263	0.10853	0	0.0379171
A831V	0.0954711	0	0.115766	0	0.0504607
S255F	0.0895041	0.210158	0.0651183	0	0.146342
A771S	0.0835372	0.420315	0.0144707	0	0.0615724
H655Y	0.0835372	0.0700525	0.0506476	6.0241	1.82793
G446V	0.0835372	0	0.101295	0	0.0294402
E1072K	0.0835372	0	0	16.8675	0.00360843
V143Z	0.0775703	0.210158	0.0434122	1.20482	0.0553865
S943P	0.0775703	0.0700525	0.079589	0	0.113179
S1252F	0.0775703	0	0.0940598	0	0.133684
V826L	0.0716033	0.385289	0.00723537	0	0.0105962
K1073N	0.0716033	0	0.0868244	0	0.136548
F1103L	0.0716033	0	0.0868244	0	0.00252017
S939F	0.0656364	0.210158	0.0361768	0	0.325102
S477I	0.0656364	0.140105	0.0506476	0	0.0332777
D574Y	0.0656364	0.0350263	0.0723537	0	0.0415829
K1191N	0.0656364	0	0.079589	0	1.58244
A522V	0.0596694	0.105079	0.0506476	0	0.0479406
S12F	0.0596694	0.0700525	0.0578829	0	0.374761
A647S	0.0596694	0.0700525	0.0578829	0	0.0360843
V1122L	0.0596694	0	0.0723537	0	0.0918145
Q493E	0.0596694	0	0.0723537	0	0.00068732
F342I	0.0596694	0	0.0723537	0	0.000630043
M153IZ	0.0537025	0.315236	0	0	0.000572767
L54F	0.0537025	0.175131	0.0289415	0	0.309466
P1162L	0.0537025	0.140105	0.0361768	0	0.0791563
S98F	0.0537025	0.0700525	0.0506476	0	1.74751
M1237I	0.0537025	0.0350263	0.0506476	1.20482	0.132767
T547I	0.0537025	0.0350263	0.0578829	0	0.070393
N440T	0.0537025	0	0.0651183	0	0.00217651
V445A	0.0477355	0.28021	0	0	0.00578494
M153Z	0.0477355	0.28021	0	0	0.000630043
I909V	0.0477355	0.175131	0.0217061	0	0.0156365
G75V	0.0477355	0.105079	0.0289415	1.20482	0.153272
P812L	0.0477355	0.0350263	0.0506476	0	0.124004
A1078S	0.0477355	0	0.0578829	0	0.231913
P1162S	0.0477355	0	0.0578829	0	0.123374
V503I	0.0477355	0	0.0578829	0	0.0182713
G1223S	0.0477355	0	0.0578829	0	0.0133455
A852V	0.0477355	0	0.0578829	0	0.00704503
A522S	0.0417686	0.210158	0.00723537	0	0.168107
S943T	0.0417686	0.175131	0.0144707	0	0.0353397
A892S	0.0417686	0.175131	0.0144707	0	0.0281228
D215Y	0.0417686	0.140105	0.0217061	0	0.0933609
Q14H	0.0417686	0.105079	0.0289415	0	0.0425566
P1079S	0.0417686	0.0700525	0.0361768	0	0.0187867
G1219C	0.0417686	0.0350263	0.0434122	0	0.181567
R78M	0.0417686	0.0350263	0.0434122	0	0.0144337
T250I	0.0417686	0.0350263	0.0434122	0	0.00950792
L938F	0.0417686	0	0.0506476	0	0.0744024
V483F	0.0417686	0	0.0506476	0	0.0276073
L244S	0.0417686	0	0.0506476	0	0.00544128
D1199G	0.0417686	0	0.0506476	0	0.00177558
T998I	0.0417686	0	0.0506476	0	0.00120281
G1246V	0.0417686	0	0.0506476	0	0.00114553
L18F	0.0358017	0.140105	0.0144707	0	6.32397
H245Y	0.0358017	0.140105	0.0144707	0	0.117245
G769A	0.0358017	0.140105	0.0144707	0	0.00469669
V1176F	0.0358017	0.0700525	0.0289415	0	2.04775
G769V	0.0358017	0.0700525	0.0289415	0	0.641957
A67V	0.0358017	0.0700525	0.0289415	0	0.485305
T791I	0.0358017	0.0700525	0.0289415	0	0.129102
S929I	0.0358017	0.0700525	0.0289415	0	0.0186722
E554Q	0.0358017	0.0700525	0.0289415	0	0.0104816
S221L	0.0358017	0.0350263	0.0361768	0	0.158714
A672V	0.0358017	0.0350263	0.0361768	0	0.0435303
K444N	0.0358017	0.0350263	0.0361768	0	0.00807601
Y837H	0.0358017	0.0350263	0.0361768	0	0.00635771
R21I	0.0358017	0	0.0434122	0	0.157912
I210T	0.0358017	0	0.0434122	0	0.045764
A845V	0.0358017	0	0.0434122	0	0.0298411
E1144Q	0.0358017	0	0.0434122	0	0.0178703
V36F	0.0358017	0	0.0434122	0	0.0142046
I100V	0.0358017	0	0.0434122	0	0.00899243
R683W	0.0358017	0	0.0434122	0	0.0068732
T29A	0.0358017	0	0.0434122	0	0.00114553
T747N	0.0298347	0.175131	0	0	0.016152
P681H	0.0298347	0.140105	0.00723537	0	46.2143
A694V	0.0298347	0.140105	0.00723537	0	0.0212496
L176F	0.0298347	0.105079	0.0144707	0	0.255454
D936Y	0.0298347	0.105079	0.0144707	0	0.203619
D215H	0.0298347	0.0700525	0.0217061	0	0.105962
C1250F	0.0298347	0.0700525	0.0217061	0	0.0381463
S640F	0.0298347	0.0350263	0.0289415	0	0.187295
G1167V	0.0298347	0.0350263	0.0289415	0	0.153444
V308L	0.0298347	0.0350263	0.0289415	0	0.0789845
A243S	0.0298347	0.0350263	0.0289415	0	0.0648372
S680F	0.0298347	0.0350263	0.0289415	0	0.0267482
N61Z	0.0298347	0.0350263	0.0217061	1.20482	0.00051549
P26S	0.0298347	0	0.0361768	0	1.90445
G75R	0.0298347	0	0.0361768	0	0.113236
A348S	0.0298347	0	0.0361768	0	0.0288102
R246I	0.0298347	0	0.0361768	0	0.0191304
D1146H	0.0298347	0	0.0361768	0	0.0147774
A783S	0.0298347	0	0.0361768	0	0.0104244
D228Y	0.0298347	0	0.0361768	0	0.00830512
E748Q	0.0298347	0	0.0361768	0	0.00773235
G232C	0.0298347	0	0.0361768	0	0.00395209
I1169V	0.0298347	0	0.0361768	0	0.0017183
E1144V	0.0298347	0	0.0361768	0	0.00103098
T307I	0.0238678	0.140105	0	0	0.0849413
G181A	0.0238678	0.140105	0	0	0.0182713
L948Z	0.0238678	0.140105	0	0	0.000286383
Y1110YZ	0.0238678	0.140105	0	0	0.000229107
D796H	0.0238678	0.105079	0.00723537	0	0.1527
P1263L	0.0238678	0.0700525	0.0144707	0	0.144108
C1247F	0.0238678	0.0700525	0.0144707	0	0.0568757
V70F	0.0238678	0.0700525	0.0144707	0	0.021536
D1118H	0.0238678	0.0350263	0.0217061	0	44.0093
E484K	0.0238678	0.0350263	0.0217061	0	5.14625
TLLA240T	0.0238678	0.0350263	0.0217061	0	1.13351
A520S	0.0238678	0.0350263	0.0217061	0	0.235006
A899S	0.0238678	0.0350263	0.0217061	0	0.113465
M731I	0.0238678	0.0350263	0.0217061	0	0.0450767
H1083Y	0.0238678	0.0350263	0.0217061	0	0.0204478
T1076I	0.0238678	0.0350263	0.0217061	0	0.00538401
V130F	0.0238678	0.0350263	0.0217061	0	0.00177558
L452Z	0.0238678	0.0350263	0.0144707	1.20482	0.000801873
E484Z	0.0238678	0.0350263	0.0144707	1.20482	0.000744597
A1020S	0.0238678	0	0.0289415	0	0.144738
S254F	0.0238678	0	0.0289415	0	0.126123
D1118Y	0.0238678	0	0.0289415	0	0.076178
L1063F	0.0238678	0	0.0289415	0	0.0705076
T732I	0.0238678	0	0.0289415	0	0.0624316
T678I	0.0238678	0	0.0289415	0	0.0596823
R214L	0.0238678	0	0.0289415	0	0.0511481
P25L	0.0238678	0	0.0289415	0	0.0320177
A222S	0.0238678	0	0.0289415	0	0.02692
V289I	0.0238678	0	0.0289415	0	0.025259
D1259Y	0.0238678	0	0.0289415	0	0.0241707
K77N	0.0238678	0	0.0289415	0	0.0208487
D1139H	0.0238678	0	0.0289415	0	0.0186149
C1248F	0.0238678	0	0.0289415	0	0.0185004
C1236F	0.0238678	0	0.0289415	0	0.0109398
W64L	0.0238678	0	0.0289415	0	0.00721686
D1184Y	0.0238678	0	0.0289415	0	0.0041812
D1127Y	0.0238678	0	0.0289415	0	0.00223379
H146N	0.0238678	0	0	4.81928	0.00166102
F464L	0.0238678	0	0.0289415	0	0.00120281
E1150V	0.0238678	0	0.0289415	0	0.000572767
E702G	0.0238678	0	0.0289415	0	0.00034366
H49Y	0.0179008	0.105079	0	0	0.267768
A684V	0.0179008	0.105079	0	0	0.0691902
Q23H	0.0179008	0.105079	0	0	0.0530382
S1242I	0.0179008	0.105079	0	0	0.0320177
D1084G	0.0179008	0.105079	0	0	0.0119708
V16I	0.0179008	0.105079	0	0	0.0034366
T572S	0.0179008	0.105079	0	0	0.00274928
E868D	0.0179008	0.105079	0	0	0.00120281
YH145Y	0.0179008	0.105079	0	0	0.00103098
N148H	0.0179008	0.105079	0	0	0.000916426
GV142VZ	0.0179008	0.105079	0	0	0.000229107
T716I	0.0179008	0.0700525	0.00723537	0	43.936
D1084Y	0.0179008	0.0700525	0.00723537	0	0.0587658
G946V	0.0179008	0.0700525	0.00723537	0	0.0185004
E654K	0.0179008	0.0700525	0.00723537	0	0.0169539
F306L	0.0179008	0.0700525	0.00723537	0	0.0162093
Q23R	0.0179008	0.0700525	0.00723537	0	0.014491
A653V	0.0179008	0.0350263	0.00723537	1.20482	0.228362
T22I	0.0179008	0.0350263	0.0144707	0	0.148003
S698L	0.0179008	0.0350263	0.0144707	0	0.0342514
S162I	0.0179008	0.0350263	0.0144707	0	0.0257745
H66R	0.0179008	0.0350263	0.0144707	0	0.0115699
A419S	0.0179008	0.0350263	0.0144707	0	0.00630043
R246T	0.0179008	0.0350263	0.0144707	0	0.00630043
F79S	0.0179008	0.0350263	0	2.40964	0.000458213
L110V	0.0179008	0.0350263	0.0144707	0	0.000229107
T63Z	0.0179008	0.0350263	0.0144707	0	0.000229107
D138H	0.0179008	0	0.0217061	0	0.511767
T29I	0.0179008	0	0.0217061	0	0.121026
T19I	0.0179008	0	0.0217061	0	0.0906117
T323I	0.0179008	0	0.0217061	0	0.0723977
G72R	0.0179008	0	0.0217061	0	0.0582504
A892V	0.0179008	0	0.0217061	0	0.0489143
A1070V	0.0179008	0	0.0217061	0	0.0484561
V16F	0.0179008	0	0.0217061	0	0.0459932
V6F	0.0179008	0	0.0144707	1.20482	0.0435875
A1087S	0.0179008	0	0.0217061	0	0.0340796
A623S	0.0179008	0	0.0217061	0	0.0299557
A701S	0.0179008	0	0.0217061	0	0.0252017
V1133F	0.0179008	0	0.0217061	0	0.0218224
T547K	0.0179008	0	0.0217061	0	0.0197604
Q183H	0.0179008	0	0.0217061	0	0.0160375
S50L	0.0179008	0	0.0217061	0	0.0140901
R765C	0.0179008	0	0.0217061	0	0.0128872
L1265F	0.0179008	0	0.0217061	0	0.0123718
R1091H	0.0179008	0	0.0217061	0	0.00973703
N556K	0.0179008	0	0.0217061	0	0.00819056
S514F	0.0179008	0	0.0217061	0	0.00807601
K529R	0.0179008	0	0.0217061	0	0.00595677
G75D	0.0179008	0	0.0217061	0	0.00526945
E154G	0.0179008	0	0.0217061	0	0.00481124
S494L	0.0179008	0	0.0217061	0	0.00446758
R683L	0.0179008	0	0.0217061	0	0.0044103
T874I	0.0179008	0	0.0217061	0	0.00400937
T549S	0.0179008	0	0.0217061	0	0.00366571
V320F	0.0179008	0	0.0217061	0	0.00355115
A903S	0.0179008	0	0.0217061	0	0.00297839
E484A	0.0179008	0	0.0217061	0	0.00297839
K1086R	0.0179008	0	0.0217061	0	0.00206196
K1205R	0.0179008	0	0.0217061	0	0.00166102
N925Y	0.0179008	0	0.0217061	0	0.000572767
A222Z	0.0179008	0	0.0217061	0	0.00051549
C1240Y	0.0179008	0	0.0217061	0	0.00051549
T478Z	0.0179008	0	0.0217061	0	0.000400937
V62Z	0.0179008	0	0.0217061	0	0.000286383
D253G	0.0119339	0.0700525	0	0	1.88016
W152R	0.0119339	0.0700525	0	0	0.666586
S494P	0.0119339	0.0700525	0	0	0.495729
M1229I	0.0119339	0.0700525	0	0	0.139182
A706V	0.0119339	0.0700525	0	0	0.100807
T33I	0.0119339	0.0700525	0	0	0.0857432
A27V	0.0119339	0.0700525	0	0	0.0804737
A575S	0.0119339	0.0700525	0	0	0.0528091
C1235F	0.0119339	0.0700525	0	0	0.0493152
P1069S	0.0119339	0.0700525	0	0	0.0177558
F2L	0.0119339	0.0700525	0	0	0.0154074
A570S	0.0119339	0.0700525	0	0	0.01283
R408I	0.0119339	0.0700525	0	0	0.0122572
T376I	0.0119339	0.0700525	0	0	0.00990886
A924S	0.0119339	0.0700525	0	0	0.00618588
I105V	0.0119339	0.0700525	0	0	0.00406664
I726V	0.0119339	0.0700525	0	0	0.00383754
E309K	0.0119339	0.0700525	0	0	0.00360843
G932C	0.0119339	0.0700525	0	0	0.00303566
S1242N	0.0119339	0.0700525	0	0	0.00229107
S1242T	0.0119339	0.0700525	0	0	0.00148919
N164I	0.0119339	0.0700525	0	0	0.00131736
M153L	0.0119339	0.0700525	0	0	0.00085915
H1101Z	0.0119339	0.0700525	0	0	0.00034366
T604S	0.0119339	0.0700525	0	0	0.000286383
D138Z	0.0119339	0.0700525	0	0	0.000229107
I233Z	0.0119339	0.0700525	0	0	0.000229107
L141M	0.0119339	0.0700525	0	0	0.000114553
T859N	0.0119339	0.0350263	0.00723537	0	0.586456
P384L	0.0119339	0.0350263	0.00723537	0	0.0953084
L822F	0.0119339	0.0350263	0.00723537	0	0.076808
V213L	0.0119339	0.0350263	0.00723537	0	0.0465659
D1260Y	0.0119339	0.0350263	0.00723537	0	0.0329341
G257D	0.0119339	0.0350263	0.00723537	0	0.0324759
L8F	0.0119339	0.0350263	0.00723537	0	0.0209633
D138N	0.0119339	0.0350263	0.00723537	0	0.0206196
A942S	0.0119339	0.0350263	0.00723537	0	0.0204478
E583Q	0.0119339	0.0350263	0.00723537	0	0.0199323
A852S	0.0119339	0.0350263	0.00723537	0	0.0191304
D1146Y	0.0119339	0.0350263	0.00723537	0	0.0168393
R78S	0.0119339	0.0350263	0.00723537	0	0.0150638
E1195Q	0.0119339	0.0350263	0.00723537	0	0.0140328
E661D	0.0119339	0.0350263	0.00723537	0	0.012429
M740I	0.0119339	0.0350263	0.00723537	0	0.0115126
T1273I	0.0119339	0.0350263	0.00723537	0	0.0111689
I1225V	0.0119339	0.0350263	0.00723537	0	0.00584222
K1245N	0.0119339	0.0350263	0.00723537	0	0.00555584
V705F	0.0119339	0.0350263	0.00723537	0	0.00544128
V341I	0.0119339	0.0350263	0.00723537	0	0.00504035
H1159R	0.0119339	0.0350263	0.00723537	0	0.00315022
T604N	0.0119339	0.0350263	0.00723537	0	0.00274928
D568N	0.0119339	0.0350263	0.00723537	0	0.00211924
T678A	0.0119339	0.0350263	0.00723537	0	0.00160375
L176I	0.0119339	0.0350263	0.00723537	0	0.00120281
T250A	0.0119339	0.0350263	0.00723537	0	0.00108826
T63N	0.0119339	0.0350263	0.00723537	0	0.000916426
K150Z	0.0119339	0.0350263	0.00723537	0	0.00085915
A263E	0.0119339	0.0350263	0.00723537	0	0.000744597
M153K	0.0119339	0.0350263	0.00723537	0	0.00068732
S151C	0.0119339	0.0350263	0.00723537	0	0.000572767
T19Z	0.0119339	0.0350263	0.00723537	0	0.000572767
G219Z	0.0119339	0.0350263	0.00723537	0	0.000458213
N282I	0.0119339	0.0350263	0.00723537	0	0.000400937
N234Z	0.0119339	0.0350263	0.00723537	0	0.000286383
V130Z	0.0119339	0.0350263	0.00723537	0	0.00017183
SV349QV	0.0119339	0.0350263	0.00723537	0	0.000114553
VT62VZ	0.0119339	0.0350263	0.00723537	0	0.000114553
A570D	0.0119339	0	0.0144707	0	43.935
A701V	0.0119339	0	0.0144707	0	2.63387
A262S	0.0119339	0	0.0144707	0	0.655818
A688V	0.0119339	0	0.0144707	0	0.360557
T76I	0.0119339	0	0.0144707	0	0.160317
K558N	0.0119339	0	0.0144707	0	0.113064
D796Y	0.0119339	0	0.0144707	0	0.0970267
T723I	0.0119339	0	0.0144707	0	0.0647799
V327I	0.0119339	0	0.0144707	0	0.0618588
S813I	0.0119339	0	0.0144707	0	0.0487424
Q1208H	0.0119339	0	0.0144707	0	0.0437594
T1006I	0.0119339	0	0.0144707	0	0.0436448
E309Q	0.0119339	0	0.0144707	0	0.0371725
L455F	0.0119339	0	0.0144707	0	0.0329341
D936H	0.0119339	0	0.0144707	0	0.032705
V1230L	0.0119339	0	0.0144707	0	0.0317885
W64R	0.0119339	0	0.0144707	0	0.0311012
S813N	0.0119339	0	0.0144707	0	0.0289247
S691F	0.0119339	0	0.0144707	0	0.0252017
P174S	0.0119339	0	0.0144707	0	0.0238271
A846S	0.0119339	0	0.0144707	0	0.0229679
L754F	0.0119339	0	0.0144707	0	0.0187867
N354K	0.0119339	0	0.0144707	0	0.0179276
K182T	0.0119339	0	0.0144707	0	0.014491
P621S	0.0119339	0	0.0144707	0	0.0127154
T286I	0.0119339	0	0.0144707	0	0.0127154
D228H	0.0119339	0	0.0144707	0	0.0112262
L229F	0.0119339	0	0.00723537	1.20482	0.0104816
V120F	0.0119339	0	0.0144707	0	0.010138
I1114V	0.0119339	0	0.0144707	0	0.00990886
Y248H	0.0119339	0	0.0144707	0	0.00807601
A93S	0.0119339	0	0.0144707	0	0.00790418
NL211I	0.0119339	0	0.0144707	0	0.00790418
V267L	0.0119339	0	0.0144707	0	0.00767507
S1021F	0.0119339	0	0.0144707	0	0.00750324
G184V	0.0119339	0	0.00723537	1.20482	0.00630043
A668S	0.0119339	0	0.0144707	0	0.00561311
E1182Q	0.0119339	0	0.0144707	0	0.00504035
T588I	0.0119339	0	0.0144707	0	0.00492579
P479L	0.0119339	0	0.0144707	0	0.00452486
T124I	0.0119339	0	0.0144707	0	0.00446758
N188S	0.0119339	0	0.0144707	0	0.00406664
E324Q	0.0119339	0	0.0144707	0	0.00400937
F490V	0.0119339	0	0.0144707	0	0.00366571
S155T	0.0119339	0	0.0144707	0	0.00366571
D1153G	0.0119339	0	0.0144707	0	0.00337932
W1102L	0.0119339	0	0.0144707	0	0.00326477
C1250Y	0.0119339	0	0.0144707	0	0.00320749
V1189I	0.0119339	0	0.0144707	0	0.00315022
V1033A	0.0119339	0	0.0144707	0	0.00263473
D936E	0.0119339	0	0.0144707	0	0.00223379
Q183L	0.0119339	0	0.0144707	0	0.00194741
E156K	0.0119339	0	0.0144707	0	0.00126009
N234Y	0.0119339	0	0.0144707	0	0.00103098
V483L	0.0119339	0	0.0144707	0	0.00103098
D574H	0.0119339	0	0.0144707	0	0.000973703
H1101N	0.0119339	0	0.0144707	0	0.000973703
L877M	0.0119339	0	0.0144707	0	0.000973703
T719S	0.0119339	0	0.0144707	0	0.000973703
T768N	0.0119339	0	0.0144707	0	0.000973703
Q926H	0.0119339	0	0	2.40964	0.000916426
D1153H	0.0119339	0	0.0144707	0	0.00051549
E654Z	0.0119339	0	0.0144707	0	0.00051549
G1131R	0.0119339	0	0.0144707	0	0.00051549
L849I	0.0119339	0	0.0144707	0	0.00051549
N87I	0.0119339	0	0.0144707	0	0.000400937
T470S	0.0119339	0	0.0144707	0	0.000229107
I231Z	0.0119339	0	0.0144707	0	0.00017183
F374Z	0.0119339	0	0.0144707	0	0.000114553
N439K	0.00596694	0.0350263	0	0	1.55982
D80A	0.00596694	0.0350263	0	0	1.22446
M153T	0.00596694	0.0350263	0	0	0.462509
V622F	0.00596694	0.0350263	0	0	0.278307
E780Q	0.00596694	0.0350263	0	0	0.172403
S704L	0.00596694	0.0350263	0	0	0.129159
M177I	0.00596694	0.0350263	0	0	0.0847122
P9L	0.00596694	0.0350263	0	0	0.0748033
A67S	0.00596694	0.0350263	0	0	0.0726841
H146Y	0.00596694	0.0350263	0	0	0.0721113
E1111K	0.00596694	0.0350263	0	0	0.0668419
R102I	0.00596694	0.0350263	0	0	0.0661545
R346K	0.00596694	0.0350263	0	0	0.052179
V90F	0.00596694	0.0350263	0	0	0.0513199
L141F	0.00596694	0.0350263	0	0	0.047826
R346S	0.00596694	0.0350263	0	0	0.0466805
A1174V	0.00596694	0.0350263	0	0	0.0324186
D198G	0.00596694	0.0350263	0	0	0.0309867
P681L	0.00596694	0.0350263	0	0	0.0305285
V1068F	0.00596694	0.0350263	0	0	0.0297266
D111N	0.00596694	0.0350263	0	0	0.0234834
A522P	0.00596694	0.0350263	0	0	0.0225097
S884F	0.00596694	0.0350263	0	0	0.0222806
K1205N	0.00596694	0.0350263	0	0	0.0200468
A623V	0.00596694	0.0350263	0	0	0.019875
G476S	0.00596694	0.0350263	0	0	0.0166675
I670V	0.00596694	0.0350263	0	0	0.0163238
M177T	0.00596694	0.0350263	0	0	0.0162093
A684T	0.00596694	0.0350263	0	0	0.0131164
Q787K	0.00596694	0.0350263	0	0	0.0126581
V1065L	0.00596694	0.0350263	0	0	0.0125436
R403K	0.00596694	0.0350263	0	0	0.0120281
D627H	0.00596694	0.0350263	0	0	0.0119708
I931V	0.00596694	0.0350263	0	0	0.0116844
V62L	0.00596694	0.0350263	0	0	0.0104244
P561S	0.00596694	0.0350263	0	0	0.0103098
T1120I	0.00596694	0.0350263	0	0	0.0101952
L24S	0.00596694	0.0350263	0	0	0.00973703
G1171V	0.00596694	0.0350263	0	0	0.00933609
I1132V	0.00596694	0.0350263	0	0	0.00916426
R237K	0.00596694	0.0350263	0	0	0.00887788
L938I	0.00596694	0.0350263	0	0	0.0085915
S151G	0.00596694	0.0350263	0	0	0.00750324
I410V	0.00596694	0.0350263	0	0	0.00727414
S155N	0.00596694	0.0350263	0	0	0.00647226
T549A	0.00596694	0.0350263	0	0	0.00601405
A243T	0.00596694	0.0350263	0	0	0.00578494
S708F	0.00596694	0.0350263	0	0	0.00532673
A260S	0.00596694	0.0350263	0	0	0.00521218
A958S	0.00596694	0.0350263	0	0	0.00521218
D1139Y	0.00596694	0.0350263	0	0	0.00481124
D796N	0.00596694	0.0350263	0	0	0.00463941
V860L	0.00596694	0.0350263	0	0	0.00458213
A1190S	0.00596694	0.0350263	0	0	0.00423847
H245R	0.00596694	0.0350263	0	0	0.00423847
N657K	0.00596694	0.0350263	0	0	0.00412392
A924V	0.00596694	0.0350263	0	0	0.00395209
I651V	0.00596694	0.0350263	0	0	0.00383754
L141V	0.00596694	0.0350263	0	0	0.00383754
S94A	0.00596694	0.0350263	0	0	0.00337932
G1124C	0.00596694	0.0350263	0	0	0.00326477
E132D	0.00596694	0.0350263	0	0	0.00297839
L1049I	0.00596694	0.0350263	0	0	0.00297839
N164S	0.00596694	0.0350263	0	0	0.00297839
I1210T	0.00596694	0.0350263	0	0	0.002692
S875A	0.00596694	0.0350263	0	0	0.00252017
Y144YZ	0.00596694	0.0350263	0	0	0.00240562
F58Z	0.00596694	0.0350263	0	0	0.00234834
R815K	0.00596694	0.0350263	0	0	0.00229107
S640P	0.00596694	0.0350263	0	0	0.00211924
G142A	0.00596694	0.0350263	0	0	0.00200468
V16A	0.00596694	0.0350263	0	0	0.00189013
K113N	0.00596694	0.0350263	0	0	0.0017183
V159A	0.00596694	0.0350263	0	0	0.00166102
W258S	0.00596694	0.0350263	0	0	0.00166102
F817L	0.00596694	0.0350263	0	0	0.00160375
LA242A	0.00596694	0.0350263	0	0	0.00160375
K97T	0.00596694	0.0350263	0	0	0.00154647
V1060L	0.00596694	0.0350263	0	0	0.00143192
V159F	0.00596694	0.0350263	0	0	0.00137464
P812R	0.00596694	0.0350263	0	0	0.00131736
C1243S	0.00596694	0.0350263	0	0	0.00120281
F329L	0.00596694	0.0350263	0	0	0.00120281
P1069T	0.00596694	0.0350263	0	0	0.00114553
S680Y	0.00596694	0.0350263	0	0	0.00108826
I896T	0.00596694	0.0350263	0	0	0.00103098
P230S	0.00596694	0.0350263	0	0	0.000973703
E281Z	0.00596694	0.0350263	0	0	0.00085915
S151R	0.00596694	0.0350263	0	0	0.00085915
T167I	0.00596694	0.0350263	0	0	0.00085915
I794F	0.00596694	0.0350263	0	0	0.000744597
I834N	0.00596694	0.0350263	0	0	0.000744597
S637A	0.00596694	0.0350263	0	0	0.000744597
V126I	0.00596694	0.0350263	0	0	0.000744597
I68Z	0.00596694	0.0350263	0	0	0.00068732
F133S	0.00596694	0.0350263	0	0	0.000572767
N87D	0.00596694	0.0350263	0	0	0.000572767
T22S	0.00596694	0.0350263	0	0	0.000572767
D294Z	0.00596694	0.0350263	0	0	0.00051549
YY144Z	0.00596694	0.0350263	0	0	0.00051549
N641T	0.00596694	0.0350263	0	0	0.000458213
A783E	0.00596694	0.0350263	0	0	0.000400937
P863L	0.00596694	0.0350263	0	0	0.000400937
Q1071*	0.00596694	0.0350263	0	0	0.000400937
S316F	0.00596694	0.0350263	0	0	0.000400937
V642Z	0.00596694	0.0350263	0	0	0.000400937
S161F	0.00596694	0.0350263	0	0	0.00034366
Y145D	0.00596694	0.0350263	0	0	0.00034366
F133C	0.00596694	0.0350263	0	0	0.000286383
F565I	0.00596694	0.0350263	0	0	0.000286383
F855V	0.00596694	0.0350263	0	0	0.000286383
G107V	0.00596694	0.0350263	0	0	0.000286383
I105T	0.00596694	0.0350263	0	0	0.000286383
I233T	0.00596694	0.0350263	0	0	0.000286383
K795KZ	0.00596694	0.0350263	0	0	0.000286383
P26A	0.00596694	0.0350263	0	0	0.000286383
Y144C	0.00596694	0.0350263	0	0	0.000286383
D578Y	0.00596694	0.0350263	0	0	0.000229107
F135V	0.00596694	0.0350263	0	0	0.000229107
F833S	0.00596694	0.0350263	0	0	0.000229107
I100Z	0.00596694	0.0350263	0	0	0.000229107
I128F	0.00596694	0.0350263	0	0	0.000229107
K386Z	0.00596694	0.0350263	0	0	0.000229107
N1023K	0.00596694	0.0350263	0	0	0.000229107
N165Z	0.00596694	0.0350263	0	0	0.000229107
N764Z	0.00596694	0.0350263	0	0	0.000229107
S151Z	0.00596694	0.0350263	0	0	0.000229107
T299Z	0.00596694	0.0350263	0	0	0.000229107
V350I	0.00596694	0.0350263	0	0	0.000229107
A27Z	0.00596694	0.0350263	0	0	0.00017183
C131Y	0.00596694	0.0350263	0	0	0.00017183
E725D	0.00596694	0.0350263	0	0	0.00017183
F65V	0.00596694	0.0350263	0	0	0.00017183
H146Z	0.00596694	0.0350263	0	0	0.00017183
I119T	0.00596694	0.0350263	0	0	0.00017183
I742Z	0.00596694	0.0350263	0	0	0.00017183
I788F	0.00596694	0.0350263	0	0	0.00017183
K129E	0.00596694	0.0350263	0	0	0.00017183
K206M	0.00596694	0.0350263	0	0	0.00017183
L118P	0.00596694	0.0350263	0	0	0.00017183
L948F	0.00596694	0.0350263	0	0	0.00017183
L981Z	0.00596694	0.0350263	0	0	0.00017183
P139A	0.00596694	0.0350263	0	0	0.00017183
P139Q	0.00596694	0.0350263	0	0	0.00017183
P25F	0.00596694	0.0350263	0	0	0.00017183
Q784K	0.00596694	0.0350263	0	0	0.00017183
S112SZ	0.00596694	0.0350263	0	0	0.00017183
S60P	0.00596694	0.0350263	0	0	0.00017183
S816L	0.00596694	0.0350263	0	0	0.00017183
T114I	0.00596694	0.0350263	0	0	0.00017183
T124N	0.00596694	0.0350263	0	0	0.00017183
V1228Z	0.00596694	0.0350263	0	0	0.00017183
Y28Z	0.00596694	0.0350263	0	0	0.00017183
Y351C	0.00596694	0.0350263	0	0	0.00017183
A262Z	0.00596694	0.0350263	0	0	0.000114553
A344F	0.00596694	0.0350263	0	0	0.000114553
A771Z	0.00596694	0.0350263	0	0	0.000114553
C760F	0.00596694	0.0350263	0	0	0.000114553
D839Z	0.00596694	0.0350263	0	0	0.000114553
DS111VI	0.00596694	0.0350263	0	0	0.000114553
E169G	0.00596694	0.0350263	0	0	0.000114553
F140H	0.00596694	0.0350263	0	0	0.000114553
FA347RA	0.00596694	0.0350263	0	0	0.000114553
G107R	0.00596694	0.0350263	0	0	0.000114553
I105N	0.00596694	0.0350263	0	0	0.000114553
K147NZ	0.00596694	0.0350263	0	0	0.000114553
L226Z	0.00596694	0.0350263	0	0	0.000114553
N148NZ	0.00596694	0.0350263	0	0	0.000114553
N679Z	0.00596694	0.0350263	0	0	0.000114553
S116F	0.00596694	0.0350263	0	0	0.000114553
T108V	0.00596694	0.0350263	0	0	0.000114553
T109F	0.00596694	0.0350263	0	0	0.000114553
T393N	0.00596694	0.0350263	0	0	0.000114553
V127T	0.00596694	0.0350263	0	0	0.000114553
V47L	0.00596694	0.0350263	0	0	0.000114553
A262DGSDKS	0.00596694	0.0350263	0	0	5.72767e-05
A352N	0.00596694	0.0350263	0	0	5.72767e-05
A706Z	0.00596694	0.0350263	0	0	5.72767e-05
C166S	0.00596694	0.0350263	0	0	5.72767e-05
CT166DT	0.00596694	0.0350263	0	0	5.72767e-05
CV361V	0.00596694	0.0350263	0	0	5.72767e-05
DG88GC	0.00596694	0.0350263	0	0	5.72767e-05
E132V	0.00596694	0.0350263	0	0	5.72767e-05
F106I	0.00596694	0.0350263	0	0	5.72767e-05
F192Z	0.00596694	0.0350263	0	0	5.72767e-05
F817LZ	0.00596694	0.0350263	0	0	5.72767e-05
FC135FH	0.00596694	0.0350263	0	0	5.72767e-05
FR157FQ	0.00596694	0.0350263	0	0	5.72767e-05
FT392LL	0.00596694	0.0350263	0	0	5.72767e-05
G103Z	0.00596694	0.0350263	0	0	5.72767e-05
H66Z	0.00596694	0.0350263	0	0	5.72767e-05
I788IZ	0.00596694	0.0350263	0	0	5.72767e-05
KSW150GVW	0.00596694	0.0350263	0	0	5.72767e-05
KT113KL	0.00596694	0.0350263	0	0	5.72767e-05
L117H	0.00596694	0.0350263	0	0	5.72767e-05
N122Y	0.00596694	0.0350263	0	0	5.72767e-05
N137G	0.00596694	0.0350263	0	0	5.72767e-05
N196Z	0.00596694	0.0350263	0	0	5.72767e-05
NA122NF	0.00596694	0.0350263	0	0	5.72767e-05
P230A	0.00596694	0.0350263	0	0	5.72767e-05
Q762Z	0.00596694	0.0350263	0	0	5.72767e-05
QF134QP	0.00596694	0.0350263	0	0	5.72767e-05
QS115PV	0.00596694	0.0350263	0	0	5.72767e-05
QS115TS	0.00596694	0.0350263	0	0	5.72767e-05
R78N	0.00596694	0.0350263	0	0	5.72767e-05
R815N	0.00596694	0.0350263	0	0	5.72767e-05
S161L	0.00596694	0.0350263	0	0	5.72767e-05
S813Z	0.00596694	0.0350263	0	0	5.72767e-05
S816F	0.00596694	0.0350263	0	0	5.72767e-05
SP680FS	0.00596694	0.0350263	0	0	5.72767e-05
ST94SZ	0.00596694	0.0350263	0	0	5.72767e-05
STASALGKLQDVVNQ940Q	0.00596694	0.0350263	0	0	5.72767e-05
T236A	0.00596694	0.0350263	0	0	5.72767e-05
T323P	0.00596694	0.0350263	0	0	5.72767e-05
TFEYVSQPFL167L	0.00596694	0.0350263	0	0	5.72767e-05
TL109RI	0.00596694	0.0350263	0	0	5.72767e-05
V1122Z	0.00596694	0.0350263	0	0	5.72767e-05
V143S	0.00596694	0.0350263	0	0	5.72767e-05
V407S	0.00596694	0.0350263	0	0	5.72767e-05
V70Z	0.00596694	0.0350263	0	0	5.72767e-05
VK785KK	0.00596694	0.0350263	0	0	5.72767e-05
VTW62V	0.00596694	0.0350263	0	0	5.72767e-05
W152CZ	0.00596694	0.0350263	0	0	5.72767e-05
W152E	0.00596694	0.0350263	0	0	5.72767e-05
Y1047N	0.00596694	0.0350263	0	0	5.72767e-05
K417T	0.00596694	0	0.00723537	0	1.51073
Q675H	0.00596694	0	0.00723537	0	0.84443
T20I	0.00596694	0	0.00723537	0	0.283004
D80Y	0.00596694	0	0.00723537	0	0.259463
D1163Y	0.00596694	0	0.00723537	0	0.244743
S94F	0.00596694	0	0.00723537	0	0.151382
F157L	0.00596694	0	0.00723537	0	0.143707
D178H	0.00596694	0	0.00723537	0	0.140614
P809S	0.00596694	0	0.00723537	0	0.136032
S256L	0.00596694	0	0.00723537	0	0.130362
V143F	0.00596694	0	0.00723537	0	0.117073
N17S	0.00596694	0	0	1.20482	0.100979
A626S	0.00596694	0	0.00723537	0	0.0931318
P26L	0.00596694	0	0.00723537	0	0.0908408
L452Q	0.00596694	0	0.00723537	0	0.0813901
I233V	0.00596694	0	0.00723537	0	0.0642644
I818V	0.00596694	0	0.00723537	0	0.0591095
A846V	0.00596694	0	0.00723537	0	0.0566466
P330S	0.00596694	0	0.00723537	0	0.047826
A1020V	0.00596694	0	0.00723537	0	0.045764
G261V	0.00596694	0	0.00723537	0	0.0454777
F565L	0.00596694	0	0.00723537	0	0.0438166
G181R	0.00596694	0	0.00723537	0	0.0423274
T676I	0.00596694	0	0.00723537	0	0.0419265
P631S	0.00596694	0	0.00723537	0	0.038719
P1162R	0.00596694	0	0.00723537	0	0.0356261
A871V	0.00596694	0	0.00723537	0	0.0352824
S929T	0.00596694	0	0.00723537	0	0.0344805
P479S	0.00596694	0	0.00723537	0	0.0323613
ALH243H	0.00596694	0	0.00723537	0	0.0308148
P9S	0.00596694	0	0.00723537	0	0.0273782
E1207D	0.00596694	0	0.00723537	0	0.0265191
C1253F	0.00596694	0	0.00723537	0	0.0254308
Q414R	0.00596694	0	0.00723537	0	0.0252017
L922F	0.00596694	0	0.00723537	0	0.0249153
A688S	0.00596694	0	0.00723537	0	0.0247435
A1026S	0.00596694	0	0.00723537	0	0.0243426
P217S	0.00596694	0	0.00723537	0	0.0243426
D178Y	0.00596694	0	0.00723537	0	0.0238271
V227L	0.00596694	0	0.00723537	0	0.0227388
A871S	0.00596694	0	0.00723537	0	0.0221661
V622I	0.00596694	0	0.00723537	0	0.0206769
G257V	0.00596694	0	0.00723537	0	0.0204478
S1252P	0.00596694	0	0.00723537	0	0.0194741
T259I	0.00596694	0	0.00723537	0	0.0191304
P809L	0.00596694	0	0.00723537	0	0.0189013
RG34PR	0.00596694	0	0.00723537	0	0.0186149
T553I	0.00596694	0	0.00723537	0	0.0163811
E1150D	0.00596694	0	0.00723537	0	0.0160947
F79L	0.00596694	0	0.00723537	0	0.0160375
L242F	0.00596694	0	0.00723537	0	0.0151783
L179F	0.00596694	0	0.00723537	0	0.0150065
K150N	0.00596694	0	0.00723537	0	0.0145483
S373L	0.00596694	0	0.00723537	0	0.0144337
T1066N	0.00596694	0	0.00723537	0	0.0143764
T73I	0.00596694	0	0.00723537	0	0.0140901
N354D	0.00596694	0	0.00723537	0	0.0133455
E156D	0.00596694	0	0.00723537	0	0.0126009
A829T	0.00596694	0	0.00723537	0	0.0125436
T1009I	0.00596694	0	0.00723537	0	0.012429
K1266R	0.00596694	0	0.00723537	0	0.0123718
C15F	0.00596694	0	0.00723537	0	0.0115699
G842V	0.00596694	0	0.00723537	0	0.0115126
A879T	0.00596694	0	0.00723537	0	0.0112262
Q1201H	0.00596694	0	0.00723537	0	0.0111689
V62I	0.00596694	0	0.00723537	0	0.0111689
T19K	0.00596694	0	0.00723537	0	0.0104816
T470I	0.00596694	0	0.00723537	0	0.0103671
L1200F	0.00596694	0	0.00723537	0	0.0102525
A411S	0.00596694	0	0.00723537	0	0.00985158
Q183R	0.00596694	0	0.00723537	0	0.00945065
A942T	0.00596694	0	0.00723537	0	0.00933609
A27T	0.00596694	0	0.00723537	0	0.00870605
L552F	0.00596694	0	0.00723537	0	0.00830512
G72V	0.00596694	0	0.00723537	0	0.00813329
G261C	0.00596694	0	0.00723537	0	0.00796146
E224Q	0.00596694	0	0.00723537	0	0.00773235
P1263T	0.00596694	0	0.00723537	0	0.00750324
D138G	0.00596694	0	0.00723537	0	0.00738869
S373P	0.00596694	0	0.00723537	0	0.00733141
Q836H	0.00596694	0	0.00723537	0	0.00727414
I434V	0.00596694	0	0.00723537	0	0.00704503
L1244F	0.00596694	0	0.00723537	0	0.00681592
N185D	0.00596694	0	0.00723537	0	0.00675865
S691P	0.00596694	0	0.00723537	0	0.00670137
G35V	0.00596694	0	0.00723537	0	0.00658682
T259A	0.00596694	0	0.00723537	0	0.00652954
A372V	0.00596694	0	0.00723537	0	0.00630043
I68T	0.00596694	0	0.00723537	0	0.00630043
R102G	0.00596694	0	0.00723537	0	0.00624316
P463S	0.00596694	0	0.00723537	0	0.0061286
V1164I	0.00596694	0	0.00723537	0	0.0058995
V1177L	0.00596694	0	0.00723537	0	0.00584222
N717S	0.00596694	0	0.00723537	0	0.00567039
R1107S	0.00596694	0	0.00723537	0	0.00567039
V171F	0.00596694	0	0.00723537	0	0.00561311
I1130M	0.00596694	0	0.00723537	0	0.00555584
V1164F	0.00596694	0	0.00723537	0	0.00549856
D215E	0.00596694	0	0.00723537	0	0.00526945
K97R	0.00596694	0	0.00723537	0	0.00526945
D53N	0.00596694	0	0.00723537	0	0.00498307
M869I	0.00596694	0	0.00723537	0	0.00475396
N679S	0.00596694	0	0.00723537	0	0.00458213
A845D	0.00596694	0	0.00723537	0	0.00452486
V83F	0.00596694	0	0.00723537	0	0.00429575
I210V	0.00596694	0	0.00723537	0	0.0041812
E654V	0.00596694	0	0.00723537	0	0.00383754
S221A	0.00596694	0	0.00723537	0	0.00366571
T76A	0.00596694	0	0.00723537	0	0.00360843
M1233V	0.00596694	0	0.00723537	0	0.00355115
V860I	0.00596694	0	0.00723537	0	0.00349388
G404C	0.00596694	0	0.00723537	0	0.00332205
A352V	0.00596694	0	0.00723537	0	0.00326477
Q580H	0.00596694	0	0	1.20482	0.00326477
G232V	0.00596694	0	0.00723537	0	0.00315022
K786R	0.00596694	0	0.00723537	0	0.00315022
P589S	0.00596694	0	0.00723537	0	0.00315022
C136F	0.00596694	0	0.00723537	0	0.00309294
T1100I	0.00596694	0	0.00723537	0	0.00309294
D627N	0.00596694	0	0.00723537	0	0.00303566
K77M	0.00596694	0	0.00723537	0	0.00297839
R683Q	0.00596694	0	0.00723537	0	0.00286383
P1112Q	0.00596694	0	0.00723537	0	0.00280656
C1247Y	0.00596694	0	0.00723537	0	0.00274928
F175S	0.00596694	0	0.00723537	0	0.002692
N280D	0.00596694	0	0.00723537	0	0.002692
Q913H	0.00596694	0	0.00723537	0	0.002692
G413R	0.00596694	0	0.00723537	0	0.00263473
D405Y	0.00596694	0	0.00723537	0	0.00257745
P1263Q	0.00596694	0	0.00723537	0	0.00257745
A288V	0.00596694	0	0.00723537	0	0.0024629
D1260E	0.00596694	0	0.00723537	0	0.0024629
L1234F	0.00596694	0	0.00723537	0	0.0024629
V772A	0.00596694	0	0.00723537	0	0.0024629
L582F	0.00596694	0	0.00723537	0	0.00240562
Q218R	0.00596694	0	0.00723537	0	0.00240562
I794V	0.00596694	0	0.00723537	0	0.00229107
P621L	0.00596694	0	0.00723537	0	0.00229107
R34P	0.00596694	0	0.00723537	0	0.00229107
R273M	0.00596694	0	0.00723537	0	0.00223379
M177K	0.00596694	0	0.00723537	0	0.00217651
G1251E	0.00596694	0	0.00723537	0	0.00206196
L948I	0.00596694	0	0.00723537	0	0.00206196
A1016S	0.00596694	0	0.00723537	0	0.00200468
V772F	0.00596694	0	0.00723537	0	0.00200468
G1167D	0.00596694	0	0.00723537	0	0.00194741
K814T	0.00596694	0	0.00723537	0	0.00194741
SNVTWFHAIHVSGT60S	0.00596694	0	0.00723537	0	0.00194741
FD1256F	0.00596694	0	0.00723537	0	0.00189013
G1085V	0.00596694	0	0.00723537	0	0.00189013
A1080S	0.00596694	0	0.00723537	0	0.00183285
P792L	0.00596694	0	0.00723537	0	0.00177558
T912I	0.00596694	0	0.00723537	0	0.00177558
NS679T	0.00596694	0	0.00723537	0	0.0017183
V120I	0.00596694	0	0.00723537	0	0.0017183
N17D	0.00596694	0	0.00723537	0	0.00166102
N448K	0.00596694	0	0.00723537	0	0.00160375
S813G	0.00596694	0	0.00723537	0	0.00160375
N709K	0.00596694	0	0.00723537	0	0.00154647
F135L	0.00596694	0	0.00723537	0	0.00148919
V987F	0.00596694	0	0.00723537	0	0.00148919
D614X	0.00596694	0	0.00723537	0	0.00143192
H66Q	0.00596694	0	0.00723537	0	0.00137464
Q580R	0.00596694	0	0.00723537	0	0.00137464
F1103S	0.00596694	0	0.00723537	0	0.00131736
I670L	0.00596694	0	0.00723537	0	0.00131736
D1168Y	0.00596694	0	0.00723537	0	0.00126009
N149S	0.00596694	0	0.00723537	0	0.00120281
V610I	0.00596694	0	0.00723537	0	0.00120281
I231M	0.00596694	0	0.00723537	0	0.00114553
K356N	0.00596694	0	0.00723537	0	0.00114553
Q271L	0.00596694	0	0.00723537	0	0.00114553
A348V	0.00596694	0	0.00723537	0	0.00108826
A672T	0.00596694	0	0.00723537	0	0.00108826
P499L	0.00596694	0	0.00723537	0	0.00108826
G261A	0.00596694	0	0.00723537	0	0.00103098
I203L	0.00596694	0	0.00723537	0	0.00103098
V635A	0.00596694	0	0.00723537	0	0.00103098
N658S	0.00596694	0	0.00723537	0	0.000973703
F374L	0.00596694	0	0.00723537	0	0.00085915
N282S	0.00596694	0	0.00723537	0	0.00085915
T883S	0.00596694	0	0.00723537	0	0.00085915
V826A	0.00596694	0	0.00723537	0	0.00085915
V860Z	0.00596694	0	0.00723537	0	0.00085915
A1015S	0.00596694	0	0.00723537	0	0.000801873
A1226S	0.00596694	0	0.00723537	0	0.000801873
Q218K	0.00596694	0	0.00723537	0	0.000801873
Y1047C	0.00596694	0	0.00723537	0	0.000801873
K129R	0.00596694	0	0.00723537	0	0.000744597
P507L	0.00596694	0	0.00723537	0	0.000744597
Q314H	0.00596694	0	0.00723537	0	0.00068732
S967G	0.00596694	0	0.00723537	0	0.00068732
V512I	0.00596694	0	0.00723537	0	0.00068732
I1114F	0.00596694	0	0.00723537	0	0.000630043
V143A	0.00596694	0	0.00723537	0	0.000630043
A435T	0.00596694	0	0.00723537	0	0.000572767
D1168H	0.00596694	0	0.00723537	0	0.000572767
D442Y	0.00596694	0	0.00723537	0	0.000572767
G199S	0.00596694	0	0.00723537	0	0.000572767
I1232S	0.00596694	0	0.00723537	0	0.000572767
P499T	0.00596694	0	0.00723537	0	0.000572767
R319T	0.00596694	0	0.00723537	0	0.000572767
V860A	0.00596694	0	0.00723537	0	0.000572767
F220S	0.00596694	0	0.00723537	0	0.00051549
GE339DK	0.00596694	0	0.00723537	0	0.00051549
A260G	0.00596694	0	0.00723537	0	0.000458213
D389G	0.00596694	0	0.00723537	0	0.000458213
G219C	0.00596694	0	0.00723537	0	0.000458213
G482D	0.00596694	0	0.00723537	0	0.000458213
H1083N	0.00596694	0	0.00723537	0	0.000458213
L1024I	0.00596694	0	0.00723537	0	0.000458213
P384H	0.00596694	0	0	1.20482	0.000458213
A67P	0.00596694	0	0.00723537	0	0.000400937
C379F	0.00596694	0	0.00723537	0	0.000400937
D614Z	0.00596694	0	0.00723537	0	0.000400937
G1046S	0.00596694	0	0.00723537	0	0.000400937
G504V	0.00596694	0	0.00723537	0	0.000400937
G639A	0.00596694	0	0.00723537	0	0.000400937
H519L	0.00596694	0	0.00723537	0	0.000400937
T333K	0.00596694	0	0.00723537	0	0.000400937
Y28F	0.00596694	0	0.00723537	0	0.000400937
A27E	0.00596694	0	0.00723537	0	0.00034366
T124A	0.00596694	0	0.00723537	0	0.00034366
T602I	0.00596694	0	0.00723537	0	0.00034366
C488F	0.00596694	0	0.00723537	0	0.000286383
G496C	0.00596694	0	0.00723537	0	0.000286383
K1149N	0.00596694	0	0.00723537	0	0.000286383
L8S	0.00596694	0	0.00723537	0	0.000286383
N137T	0.00596694	0	0.00723537	0	0.000286383
P82T	0.00596694	0	0.00723537	0	0.000286383
S939T	0.00596694	0	0.00723537	0	0.000286383
D228N	0.00596694	0	0.00723537	0	0.000229107
I233M	0.00596694	0	0.00723537	0	0.000229107
L176Z	0.00596694	0	0.00723537	0	0.000229107
L84P	0.00596694	0	0.00723537	0	0.000229107
N801D	0.00596694	0	0.00723537	0	0.000229107
P1079A	0.00596694	0	0.00723537	0	0.000229107
S221T	0.00596694	0	0.00723537	0	0.000229107
S349F	0.00596694	0	0.00723537	0	0.000229107
S375A	0.00596694	0	0.00723537	0	0.000229107
S383Y	0.00596694	0	0.00723537	0	0.000229107
T1077G	0.00596694	0	0.00723537	0	0.000229107
T63S	0.00596694	0	0.00723537	0	0.000229107
Y144*Z	0.00596694	0	0.00723537	0	0.000229107
A1174T	0.00596694	0	0.00723537	0	0.00017183
C391CZ	0.00596694	0	0.00723537	0	0.00017183
D111Z	0.00596694	0	0.00723537	0	0.00017183
D1139Z	0.00596694	0	0.00723537	0	0.00017183
F817Z	0.00596694	0	0.00723537	0	0.00017183
G502V	0.00596694	0	0.00723537	0	0.00017183
G75Z	0.00596694	0	0.00723537	0	0.00017183
K1245Z	0.00596694	0	0.00723537	0	0.00017183
K195N	0.00596694	0	0.00723537	0	0.00017183
L1004F	0.00596694	0	0.00723537	0	0.00017183
LPFNDGVYFA84Z	0.00596694	0	0.00723537	0	0.00017183
N487K	0.00596694	0	0.00723537	0	0.00017183
N532Z	0.00596694	0	0.00723537	0	0.00017183
P1162Z	0.00596694	0	0.00723537	0	0.00017183
P225T	0.00596694	0	0.00723537	0	0.00017183
P85T	0.00596694	0	0	1.20482	0.00017183
R190Z	0.00596694	0	0.00723537	0	0.00017183
R34Z	0.00596694	0	0.00723537	0	0.00017183
S297P	0.00596694	0	0.00723537	0	0.00017183
S686G	0.00596694	0	0.00723537	0	0.00017183
V130G	0.00596694	0	0.00723537	0	0.00017183
Y265F	0.00596694	0	0.00723537	0	0.00017183
Y279H	0.00596694	0	0.00723537	0	0.00017183
Y380C	0.00596694	0	0.00723537	0	0.00017183
Y453C	0.00596694	0	0.00723537	0	0.00017183
Y505D	0.00596694	0	0.00723537	0	0.00017183
C136R	0.00596694	0	0.00723537	0	0.000114553
C617S	0.00596694	0	0.00723537	0	0.000114553
E583G	0.00596694	0	0.00723537	0	0.000114553
F140T	0.00596694	0	0.00723537	0	0.000114553
F2I	0.00596694	0	0.00723537	0	0.000114553
G1171Z	0.00596694	0	0.00723537	0	0.000114553
G700A	0.00596694	0	0.00723537	0	0.000114553
G72Z	0.00596694	0	0.00723537	0	0.000114553
I233S	0.00596694	0	0.00723537	0	0.000114553
N149KZ	0.00596694	0	0.00723537	0	0.000114553
N394H	0.00596694	0	0.00723537	0	0.000114553
N641D	0.00596694	0	0.00723537	0	0.000114553
R158Z	0.00596694	0	0	1.20482	0.000114553
S1021T	0.00596694	0	0.00723537	0	0.000114553
S1239STZ	0.00596694	0	0.00723537	0	0.000114553
S254Z	0.00596694	0	0.00723537	0	0.000114553
T299K	0.00596694	0	0.00723537	0	0.000114553
T323K	0.00596694	0	0.00723537	0	0.000114553
V171Z	0.00596694	0	0.00723537	0	0.000114553
V656VZ	0.00596694	0	0.00723537	0	0.000114553
Y170S	0.00596694	0	0.00723537	0	0.000114553
Y917F	0.00596694	0	0.00723537	0	0.000114553
A1087Z	0.00596694	0	0.00723537	0	5.72767e-05
AN924KN	0.00596694	0	0	1.20482	5.72767e-05
C379Z	0.00596694	0	0.00723537	0	5.72767e-05
C391W	0.00596694	0	0.00723537	0	5.72767e-05
D398N	0.00596694	0	0.00723537	0	5.72767e-05
D88Z	0.00596694	0	0.00723537	0	5.72767e-05
DE405WE	0.00596694	0	0.00723537	0	5.72767e-05
E654EZ	0.00596694	0	0.00723537	0	5.72767e-05
F157Z	0.00596694	0	0.00723537	0	5.72767e-05
F565G	0.00596694	0	0.00723537	0	5.72767e-05
FCN135F	0.00596694	0	0.00723537	0	5.72767e-05
FR157*	0.00596694	0	0.00723537	0	5.72767e-05
FRV157V	0.00596694	0	0.00723537	0	5.72767e-05
FT392LC	0.00596694	0	0.00723537	0	5.72767e-05
G142I	0.00596694	0	0.00723537	0	5.72767e-05
G219A	0.00596694	0	0.00723537	0	5.72767e-05
G404F	0.00596694	0	0.00723537	0	5.72767e-05
GI232V	0.00596694	0	0.00723537	0	5.72767e-05
GVS381S	0.00596694	0	0.00723537	0	5.72767e-05
HA66SZ	0.00596694	0	0.00723537	0	5.72767e-05
I1172R	0.00596694	0	0.00723537	0	5.72767e-05
I233F	0.00596694	0	0.00723537	0	5.72767e-05
I818Y	0.00596694	0	0.00723537	0	5.72767e-05
L303FZ	0.00596694	0	0.00723537	0	5.72767e-05
L387PTR	0.00596694	0	0.00723537	0	5.72767e-05
L425Z	0.00596694	0	0.00723537	0	5.72767e-05
L452X	0.00596694	0	0.00723537	0	5.72767e-05
LC390RC	0.00596694	0	0.00723537	0	5.72767e-05
LE223*Z	0.00596694	0	0.00723537	0	5.72767e-05
LH48YN	0.00596694	0	0	1.20482	5.72767e-05
N196S	0.00596694	0	0.00723537	0	5.72767e-05
N925NZ	0.00596694	0	0	1.20482	5.72767e-05
ND388TN	0.00596694	0	0.00723537	0	5.72767e-05
NPVL81K	0.00596694	0	0.00723537	0	5.72767e-05
NV61N	0.00596694	0	0.00723537	0	5.72767e-05
P809K	0.00596694	0	0.00723537	0	5.72767e-05
R403I	0.00596694	0	0.00723537	0	5.72767e-05
S1003R	0.00596694	0	0.00723537	0	5.72767e-05
S221Z	0.00596694	0	0.00723537	0	5.72767e-05
SA221SI	0.00596694	0	0.00723537	0	5.72767e-05
SE155Z	0.00596694	0	0.00723537	0	5.72767e-05
SW151SK	0.00596694	0	0.00723537	0	5.72767e-05
TD286TI	0.00596694	0	0.00723537	0	5.72767e-05
TK385GK	0.00596694	0	0.00723537	0	5.72767e-05
TNGVG500T	0.00596694	0	0.00723537	0	5.72767e-05
WM152CG	0.00596694	0	0.00723537	0	5.72767e-05
Y695Z	0.00596694	0	0.00723537	0	5.72767e-05
YG495MG	0.00596694	0	0.00723537	0	5.72767e-05
