# Supplementary material for: Enhanced fusogenicity and pathogenicity of SARS-CoV-2 Delta P681R mutation
Source: Nature. 2021 Nov 25;602(7896):300–6. doi: 10.1038/s41586-021-04266-9 (PMC8828475; doi:10.1038/s41586-021-04266-9)
Supplement: Supplementary file 7 — Summary of the viral sequences used in this study. [file 41586_2021_4266_MOESM7_ESM.xlsx]

## Sheet: Table S4
Supplementary Table 4. Summary of the viral sequences used in this study.
	Nucleotide position	Reference	Sample	Quality	Depth of reference sequence	Depth of sample sequence	Mutation type	ORF	Amino acid substitution
B.1.1a	28881	G	A	228	4	4450	Nonsynonymous	N	R203K
	28882	G	A	228	1	4458	Synonymous	N	R203R
B.1.617.2/Deltab	16756	C	T	222	2441	1489	Nonsynonymous	NSP13	P174S
	17440	C	T	222	3329	1809	Nonsynonymous	NSP13	P402S
	21987	G	A	225	0	4464	Nonsynonymous	S	G142D
	28249	A	T	69	0	204	Nonsynonymous	ORF8	D119V
	28253	C	A	225	0	489	Nonsynonymous	ORF8	F120L
D614Gc	10042	A	G	228	1	1958	Synonymous	NSP4	S496S
	17474	C	T	221	1153	429	Nonsynonymous	NSP13	T413I
	23403	A	G	225	0	1891	Nonsynonymous	S	D614G
	25523	G	A	228	10	1109	Nonsynonymous	ORF3a	G44E
D614G/P681Rc	10042	A	G	228	2	2152	Synonymous	NSP4	S496S
	23403	A	G	225	0	2075	Nonsynonymous	S	D614G
	23604	C	G	228	1	1354	Nonsynonymous	S	P681R
D614G-GFPc	10042	A	G	225	0	1022	Synonymous	NSP4	S496S
	23403	A	G	225	0	937	Nonsynonymous	S	D614G
D614G/P681R-GFPc	652	A	G	228	6	526	Synonymous	NSP1	K129K
	10042	A	G	228	2	574	Synonymous	NSP4	S496S
	23403	A	G	225	0	503	Nonsynonymous	S	D614G
	23604	C	G	225	0	306	Nonsynonymous	S	P681R
	25837	T	C	228	1	333	Nonsynonymous	ORF3a	W149R
aGISAID ID of the reference sequence is EPI_ISL_479681.
bGISAID ID of the reference sequence is EPI_ISL_2378732.
cGISAID ID of the reference sequence is EPI_ISL_408667.
