# Supplementary material for: Enhanced fusogenicity and pathogenicity of SARS-CoV-2 Delta P681R mutation
Source: Nature. 2021 Nov 25;602(7896):300–6. doi: 10.1038/s41586-021-04266-9 (PMC8828475; doi:10.1038/s41586-021-04266-9)
Supplement: Supplementary file 8 — Source Data Fig. 2 [file 41586_2021_4266_MOESM8_ESM.xlsx]

## Sheet: Fig. 2c
Fig. 2c, Viral RNA in oral swab
Virus	Hamster ID	1	2	3	4	5	6	7
B.1.1	1	282878	502159	35937.6	23320.7	70428	42794.8	9406.56
	2	336686	44944.2	34483.6	29318.8	8453.02	4811.94	1804.02
	3	118266	58280.8	30477	38822.1	24703.2	8970.17	11848.5
	4	489299	29056.8	16056.6	14241.2	9856.19	6554.57	818.315
	5	406571	56245.8	30896.6	26154.8	110856	57037.2	21107.6
	6	442630	317425	85467	66658.9	24307.7	45963.5	8997
B.1.617.2/Delta	7	98862.1	144709	24506	9760.04	19689.2	20426.5	5988.3
	8	102026	75956.1	29326.6	19935.5	15219.5	24996	9532.92
	9	80589.9	45597.6	39188.3	6011.55	22317.3	6948.44	4444.08
	10	71806.2	229756	24379.2	8148.4	14658.6	17859.8	10874
	11	197821	167494	52869.7	56743.9	15207.2	72551.1	4900.42
	12	95980.7	111029	70068.1	8700.32	25788.3	73886.8	25981.2
	13	82908.7	141330	22972.9	11671.6	42282.7	30894.8	5781.37
	14	423263	155187	83099.4	18688	87558.6	11513.6	1624.02
	15	214590	166083	516636	30587.2	51388.8	60718.5	583.848
	16	277330	113423	38634.5	10829.7	54709.8	25408.8	2642.07
	17	57335.8	122452	12905.1	14507.4	13923.9	4835.07	2072.7
	18	154168	79793.9	16553	21939	32976.7	31821.8	6765.9

## Sheet: Fig. 2d
Fig. 2d, % Body weight
		Days postinfection
Virus	Hamster ID	0	1	2	3	4	5	6	7
B.1.1	1	100	96.7524	92.5575	92.2869	91.475	89.3099	85.2503	86.8742
	2	100	101.4	98.2	100.4	100.6	98	94.8	101
	3	100	100.14	92.7069	88.4993	85.9748	83.7307	82.7489	85.4137
	4	100	100.881	93.6857	90.0147	85.9031	82.6725	84.5815	90.4552
	5	100	99.6248	92.6829	89.8687	90.6191	87.0544	84.9906	88.743
	6	100	99.6951	95.1219	93.75	95.8842	93.1402	90.3963	91.7683
B.1.617.2/Delta	7	100	101.141	93.8659	90.4422	86.4479	82.739	83.4522	89.1583
	8	100	102.435	96.3478	93.5652	90.7826	87.6522	89.0435	96.8696
	9	100	98.017	90.9348	87.9603	86.119	86.4023	87.9603	90.6516
	10	100	97.948	90.9713	86.0465	81.8058	79.3434	83.5841	86.7305
	11	100	98.289	90.6844	88.0228	84.4107	81.749	85.1711	90.6844
	12	100	103.748	95.3523	90.2549	85.7571	82.4588	84.108	91.3043
	13	100	100.203	92.4949	89.0466	89.858	89.858	92.4949	97.3631
	14	100	102.561	93.2614	86.3881	82.4798	82.2102	89.7574	93.8005
	15	100	97.0346	90.939	87.4794	84.0198	82.2076	83.3608	89.6211
	16	100	100.177	92.3759	87.0567	83.8653	82.9787	85.9929	92.9078
	17	100	102.448	95.6685	91.7138	88.5122	90.0188	95.4802	99.8117
	18	100	101.893	93.2874	86.2306	82.6162	84.3289	87.3096	92.6275
Uninfected	19	100	100.635	101.905	104.127	105.714	107.302	110.635	112.222
	20	100	101.243	104.144	109.668	112.845	116.16	119.061	122.514
	21	100	102.843	106.355	106.856	111.706	115.719	116.053	118.06
	22	100	104.923	109.385	113.538	119.692	122.462	126.462	129.077

## Sheet: Fig. 2f
Fig. 2f, Histopathological scoring of lung lesions
Days postinfection	Virus	Hamster ID	Bronchitis/ bronchiolitis	Hemorrhage/ congestion	Alveolar damage	Type II pneumocytes	Area of type II pneumocytes
1	B.1.1	#60	1	1	0	0	0
		#62	1	1	0	0	0
		#63	2	3	0	0	0
		#65	1	1	0	0	0
		Average	1.25	1.5	0	0	0
	B.1.617.2/Delta	#54	1	2	1	0	0
		#56	1	1	0	0	0
		#57	1	2	1	0	0
		#59	2	1	1	0	0
		Average	1.25	1.5	0.75	0	0
3	B.1.1	#75	2	2	2	1	0
		#77	3	3	3	1	0
		#78	3	2	2	1	0
		#80	3	3	3	1	0
		Average	2.75	2.5	2.5	1	0
	B.1.617.2/Delta	#69	2	2	2	1	0
		#71	3	2	3	1	1
		#72	3	3	3	1	1
		#74	2	2	3	1	0
		Average	2.5	2.25	2.75	1	0.5
5	B.1.1	#90	2	2	3	2	1
		#92	3	3	3	2	1
		#93	3	2	3	3	0
		#95	2	2	3	3	1
		Average	2.5	2.25	3	2.5	0.75
	B.1.617.2/Delta	#84	3	3	2	3	3
		#86	2	3	2	3	3
		#87	2	3	2	3	3
		#89	2	3	2	3	3
		Average	2.25	3	2	3	3
7	B.1.1	#105	1	2	0	3	0
		#107	1	2	0	3	0
		#108	1	1	0	3	0
		#110	1	1	0	3	0
		Average	1	1.5	0	3	0
	B.1.617.2/Delta	#99	0	2	0	2	2
		#101	0	2	0	2	2
		#102	0	0	0	2	3
		#104	1	0	0	3	2
		Average	0.25	1	0	2.25	2.25
12	B.1.1	#38	0	0	0	0	0
		#39	1	0	0	0	0
		#40	0	1	0	1	0
		#41	0	0	0	1	0
		Average	0.25	0.25	0	0.5	0
	B.1.617.2/Delta	#32	1	0	0	0	0
		#33	1	0	0	0	0
		#34	0	0	1	0	0
		#35	0	0	1	1	0
		#36	0	0	0	0	0
		#37	0	0	0	0	0
		Average	0.333333	0	0.333333	0.166667	0
14	B.1.1	#48	1	0	0	0	0
		#50	1	0	0	1	0
		Average	1	0	0	0.5	0
	B.1.617.2/Delta	#42	0	0	1	1	0
		#44	0	0	0	0	0
		#45	0	1	0	0	0
		#47	0	0	0	1	0
		Average	0	0.25	0.25	0.5	0

## Sheet: Fig. 2h
Fig. 2h, % Area of large type II pneumocytes
Hamster ID	B.1.1		Hamster ID	B.1.617.2/Delta
#90	3.3		#84	12.7
#92	5.5		#86	12
#93	1		#87	5.6
#95	4.8		#89	30.3
