# Supplementary material for: Enhanced fusogenicity and pathogenicity of SARS-CoV-2 Delta P681R mutation
Source: Nature. 2021 Nov 25;602(7896):300–6. doi: 10.1038/s41586-021-04266-9 (PMC8828475; doi:10.1038/s41586-021-04266-9)
Supplement: Supplementary file 9 — Source Data Fig. 4 [file 41586_2021_4266_MOESM9_ESM.xlsx]

## Sheet: Fig. 4a
Fig. 4a, % Body weight
		Days postinfection
Virus	Hamster ID	0	1	2	3	4	5	6	7
D614G	1	100	101.861	101.241	103.846	103.35	100.62	99.2556	100.62
	2	100	99.1294	98.01	98.5075	98.2587	96.393	95.0249	97.0149
	3	100	100.819	99.4543	100	100.682	99.7271	98.09	101.774
	4	100	102.955	101.847	104.709	105.355	103.416	100.831	103.601
D614G/P681R	5	100	99.8721	99.7442	102.174	101.918	96.5473	94.8849	93.0946
	6	100	101.599	97.663	99.508	99.877	97.786	93.9729	93.2349
	7	100	100.63	99.4962	99.7481	99.1184	98.2368	95.5919	94.0806
	8	100	100.725	98.913	100	100.362	98.3092	95.2899	96.3768
Uninfected	9	100	101.805	103.129	104.452	103.971	108.664	109.146	111.432
	10	100	100.943	102.005	106.368	107.901	112.854	114.858	116.745
	11	100	102.205	104.41	107.393	108.82	111.154	111.284	113.1

## Sheet: Fig. 4b
Fig. 4b, PenH
		Days postinfection
Virus	Hamster ID	0	1	3	5	7
D614G	5	0.396091	0.463812	0.563531	0.942543	0.535372
	6	0.449219	0.498981	0.823919	1.41217	0.618195
	7	0.510605	0.50227	0.734436	0.847601	0.467811
	8	0.62605	0.787352	1.58092	2.55779	0.820181
D614G/P681R	13	0.475695	0.578091	0.745955	2.20165	1.3504
	14	0.485926	1.04568	1.21474	2.97078	1.78297
	15	0.62826	0.498355	2.49888	0.92179	1.09478
	16	0.495632	0.5012	0.752189	1.92722	0.687392
Uninfected	Ctrl -	0.439865	0.400245	0.484688	0.452579	0.444975
	Ctrl G	0.541685	0.452356	0.600373	0.500198	0.547986
	Ctrl R	0.542142	0.536723	0.471077	0.494212	0.629625

## Sheet: Fig. 4c
Fig. 4c, Viral titre
	Virus titers (log10 PFU/g) of animals infected with:
Hamster no.	3 days postinfection						7 days postinfection
	Nasal turbinate			Lung			Nasal turbinate			Lung
	D614G	D614G/P681R		D614G	D614G/P681R		D614G	D614G/P681R		D614G	D614G/P681R
1	8.26261	9.24551		8.42308	9.16537		4.07992	4.78346		3.51876	4.76592
2	8.59176	8.098		8.90617	9.04255		4.1809	4.8819		3.45195	5.0202
3	9	9.18046		9.00691	8.9899		4.74145	5.21163		3.49485	4.40314
4	8.80371	8.69212		9.02228	8.62586		4.8324	4.07272		3.04824	4.2966
Average	8.66452	8.80402		8.83961	8.95592		4.45867	4.73743		3.37845	4.62146
